# Supplementary material for: Inhibition of TRPC3-Nox2 Complex Formation Ameliorates Skeletal Muscle Atrophy
Source: Antioxidants (Basel). 2025 Dec 26;15(1):38. doi: 10.3390/antiox15010038 (PMC12838269; doi:10.3390/antiox15010038)
Supplement: Supplementary file 1 [file antioxidants-15-00038-s001.zip]

Archive with 1 entries (1 files):
- antioxidants-4019478-supplementary.pdf
